# Supplementary material for: Discovery of new Toxoplasma gondii antigenic proteins using a high throughput protein microarray approach screening sera of murine model infected orally with oocysts and tissue cysts
Source: Parasit Vectors. 2018 Jul 4;11:393. doi: 10.1186/s13071-018-2934-1 (PMC6033234; doi:10.1186/s13071-018-2934-1)
Supplement: Supplementary file 1 — Table S1. 240 exon products reactive with murine sera comprising the mouse array TG4. (XLSX 20 kb) [file 13071_2018_2934_MOESM1_ESM.xlsx]

## Sheet: Title
Electronic supplementary material for
Discovery of new Toxoplasma gondii antigenic proteins using a high throughput protein microarray approach screening sera of murine model infected orally with oocysts and tissue cysts
Mert Döşkaya1,*, Li Liang2, Aarti Jain2, Hüseyin Can3, Sultan Gülçe İz4, Philip Louis Felgner2, Aysu Değirmenci Döşkaya1, David Huw Davies2, Adnan Yüksel Gürüz1
1Ege University Faculty of Medicine, Department of Parasitology, Vaccine Research and Development Laboratory, Bornova/İzmir, Turkey
2 University of California Irvine, Department of Medicine, Division of Infectious Diseases, Irvine, California, United States of America
3 Ege University Faculty of Sciences, Department of Molecular Biology, Bornova/İzmir, Turkey
4 Ege University Faculty of Engineering, Department of Bioengineering, Bornova/İzmir, Turkey
*Corresponding author. E-mail address: mert.doskaya@ege.edu.tr

## Sheet: Supplementary Table S1
ID	Index	Array Row	Array Column	Spot Row	Spot Column
TGME49_092050_1	25	1	1	2	8
TGME49_072390_1	26	1	1	2	9
TGME49_016660_1	27	1	1	2	10
TGME49_090680_8	28	1	1	2	11
TGME49_032190_7	29	1	1	2	12
TGME49_034260_6	30	1	1	2	13
TGME49_039740_1	31	1	1	2	14
TGME49_067680_8	32	1	1	2	15
TGME49_039300_3	33	1	1	2	16
TGME49_032330_1	34	1	1	2	17
TGME49_109590_1	35	1	1	3	1
TGME49_034410_12	36	1	1	3	2
TGME49_005360_17	37	1	1	3	3
TGME49_113670_8	38	1	1	3	4
TGME49_039750_5	39	1	1	3	5
TGME49_060640_5	40	1	1	3	6
TGME49_026660_15	41	1	1	3	7
TGME49_114500_1	42	1	1	3	8
TGME49_033450_1	43	1	1	3	9
TGME49_089520_5	44	1	1	3	10
TGME49_054570_14	45	1	1	3	11
TGME49_053700_4	46	1	1	3	12
TGME49_118460_1	47	1	1	3	13
TGME49_055180_14	48	1	1	3	14
TGME49_010090_1	49	1	1	3	15
TGME49_013390_5	50	1	1	3	16
TGME49_070240_3	51	1	1	3	17
TGME49_033530_1	52	1	1	4	1
TGME49_095700_1	53	1	1	4	2
TGME49_030000_1Seg1	54	1	1	4	3
TGME49_115490_1	55	1	1	4	4
TGME49_064480_3	56	1	1	4	5
TGME49_101270_5Seg3	57	1	1	4	6
TGME49_093560_3	58	1	1	4	7
TGME49_109900_1	59	1	1	4	8
TGME49_030000_5Seg1	60	1	1	4	9
TGME49_025340_13	61	1	1	4	10
TGME49_031960_2	62	1	1	4	11
TGME49_059640_2Seg2	63	1	1	4	12
TGME49_055180_7	64	1	1	4	13
TGME49_001780_2	65	1	1	4	14
TGME49_010700_1Seg1	66	1	1	4	15
TGME49_022370_1	67	1	1	4	16
TGME49_007150_2	68	1	1	4	17
TGME49_010700_1Seg2	69	1	1	5	1
TGME49_026510_1	70	1	1	5	2
TGME49_075440_1	71	1	1	5	3
TGME49_088960_2Seg3	72	1	1	5	4
TGME49_031430_2	73	1	1	5	5
TGME49_026020_8	74	1	1	5	6
TGME49_116280_3	75	1	1	5	7
TGME49_057080_5	76	1	1	5	8
TGME49_028170_2	77	1	1	5	9
TGME49_078660_8	78	1	1	5	10
TGME49_097500_9	79	1	1	5	11
TGME49_034410_17	80	1	1	5	12
TGME49_090900_4	81	1	1	5	13
TGME49_047370_4	82	1	1	5	14
TGME49_040600_10	83	1	1	5	15
TGME49_017740_2	84	1	1	5	16
TGME49_048770_6	85	1	1	5	17
TGME49_042320_1	86	1	1	6	1
TGME49_037120_1	87	1	1	6	2
TGME49_095650_4	88	1	1	6	3
TGME49_053730_9	89	1	1	6	4
TGME49_118700_3	90	1	1	6	5
TGME49_039540_2	91	1	1	6	6
TGME49_057380_3	92	1	1	6	7
TGME49_061020_40	93	1	1	6	8
TGME49_003790_1	94	1	1	6	9
TGME49_072670_13	95	1	1	6	10
TGME49_061020_19	96	1	1	6	11
TGME49_030420_15	97	1	1	6	12
TGME49_001390_1	98	1	1	6	13
TGME49_090010_1	99	1	1	6	14
TGME49_026660_8	100	1	1	6	15
TGME49_057990_5	101	1	1	6	16
TGME49_106310_7	102	1	1	6	17
TGME49_095380_3	103	1	1	7	1
TGME49_118650_10	104	1	1	7	2
TGME49_039440_7	105	1	1	7	3
TGME49_010790_6	106	1	1	7	4
TGME49_017460_12	107	1	1	7	5
TGME49_054880_1	108	1	1	7	6
TGME49_047390_4	109	1	1	7	7
TGME49_023440_2	110	1	1	7	8
TGME49_030180_3	111	1	1	7	9
TGME49_024710_6	112	1	1	7	10
TGME49_042790_23	113	1	1	7	11
TGME49_061480_6	114	1	1	7	12
TGME49_070250_2	115	1	1	7	13
TGME49_045500_3	116	1	1	7	14
TGME49_008740_1	117	1	1	7	15
TGME49_120440_8	118	1	1	7	16
TGME49_075490_8	119	1	1	7	17
TGME49_024710_5	120	1	1	8	1
TGME49_113020_9	121	1	1	8	2
TGME49_044280_1	122	1	1	8	3
TGME49_005360_16	123	1	1	8	4
TGME49_048200_4	124	1	1	8	5
TGME49_105020_6	125	1	1	8	6
TGME49_042790_3	126	1	1	8	7
TGME49_105510_3	127	1	1	8	8
TGME49_015710_16	128	1	1	8	9
TGME49_034410_3	129	1	1	8	10
TGME49_113020_1	130	1	1	8	11
TGME49_112580_3	131	1	1	8	12
TGME49_013340_3	132	1	1	8	13
TGME49_023540_10	133	1	1	8	14
TGME49_115250_2	134	1	1	8	15
TGME49_056820_4	135	1	1	8	16
TGME49_104950_2	136	1	1	8	17
TGME49_002490_2	137	1	1	9	1
TGME49_058660_2	138	1	1	9	2
TGME49_086450_1	139	1	1	9	3
TGME49_027620_2	140	1	1	9	4
TGME49_004060_9	141	1	1	9	5
TGME49_095650_2	142	1	1	9	6
TGME49_104460_1	143	1	1	9	7
TGME49_120460_12	144	1	1	9	8
TGME49_016630_7	145	1	1	9	9
TGME49_095410_9	146	1	1	9	10
TGME49_101270_4	147	1	1	9	11
TGME49_024870_8	148	1	1	9	12
TGME49_018770_6	149	1	1	9	13
TGME49_085180_5	150	1	1	9	14
TGME49_009870_5	151	1	1	9	15
TGME49_121520_3	152	1	1	9	16
TGME49_104950_1	153	1	1	9	17
TGME49_047350_1	154	1	1	10	1
TGME49_058000_5	155	1	1	10	2
TGME49_024280_2	156	1	1	10	3
TGME49_092050_3	157	1	1	10	4
TGME49_037880_1	158	1	1	10	5
TGME49_048540_2	159	1	1	10	6
TGME49_046330_5	160	1	1	10	7
TGME49_015000_1	161	1	1	10	8
TGME49_109370_1	162	1	1	10	9
TGME49_021710_4	163	1	1	10	10
TGME49_062610_2	164	1	1	10	11
TGME49_017460_2	165	1	1	10	12
TGME49_068890_1	166	1	1	10	13
TGME49_093770_6	167	1	1	10	14
TGME49_026730_1	168	1	1	10	15
TGME49_093730_6	169	1	1	10	16
TGME49_090720_12	170	1	1	10	17
TGME49_048840_4	171	1	1	11	1
TGME49_094770_2	172	1	1	11	2
TGME49_014280_2	173	1	1	11	3
TGME49_031130_1	174	1	1	11	4
TGME49_018490_1	175	1	1	11	5
TGME49_032540_1	176	1	1	11	6
TGME49_045510_2	177	1	1	11	7
TGME49_015980_1	178	1	1	11	8
TGME49_054570_7	179	1	1	11	9
TGME49_027280_1	180	1	1	11	10
TGME49_043730_1	181	1	1	11	11
TGME49_001840_1	182	1	1	11	12
TGME49_035130_4	183	1	1	11	13
TGME49_088380_4	184	1	1	11	14
TGME49_039440_1	185	1	1	11	15
TGME49_091300_1	186	1	1	11	16
TGME49_100120_2	187	1	1	11	17
TGME49_019310_8	188	1	1	12	1
TGME49_110320_1	189	1	1	12	2
TGME49_111720_5	190	1	1	12	3
TGME49_109750_1	191	1	1	12	4
TGME49_121700_1	192	1	1	12	5
TGME49_036000_1	193	1	1	12	6
TGME49_091890_4	194	1	1	12	7
TGME49_004340_3	195	1	1	12	8
TGME49_075720_1	196	1	1	12	9
TGME49_048540_4	197	1	1	12	10
TGME49_054720_1	198	1	1	12	11
TGME49_072390_4	199	1	1	12	12
TGME49_120220_1	200	1	1	12	13
TGME49_092050_2	201	1	1	12	14
TGME49_119340_2	202	1	1	12	15
TGME49_047520_1	203	1	1	12	16
TGME49_005360_12	204	1	1	12	17
TGME49_003310_1	205	1	1	13	1
TGME49_100120_9	206	1	1	13	2
TGME49_027610_7	207	1	1	13	3
TGME49_081440_5	208	1	1	13	4
TGME49_095650_3	209	1	1	13	5
TGME49_105020_4	210	1	1	13	6
TGME49_112510_3	211	1	1	13	7
TGME49_051630_2	212	1	1	13	8
TGME49_025150_8	213	1	1	13	9
TGME49_057010_7	214	1	1	13	10
TGME49_004050_8	215	1	1	13	11
TGME49_051590_4	216	1	1	13	12
TGME49_054570_1	217	1	1	13	13
TGME49_026730_5	218	1	1	13	14
TGME49_120440_12	219	1	1	13	15
TGME49_086720_1	220	1	1	13	16
TGME49_026070_9	221	1	1	13	17
TGME49_024870_18	222	1	1	14	1
TGME49_062380_1	223	1	1	14	2
TGME49_031640_5	224	1	1	14	3
TGME49_059200_6	225	1	1	14	4
TGME49_039750_1	226	1	1	14	5
TGME49_008370_5	227	1	1	14	6
TGME49_023950_4	228	1	1	14	7
TGME49_027610_10	229	1	1	14	8
TGME49_063220_1	230	1	1	14	9
TGME49_087480_7	231	1	1	14	10
TGME49_058660_1	232	1	1	14	11
TGME49_034360_1	233	1	1	14	12
TGME49_075990_6	234	1	1	14	13
TGME49_019810_1	235	1	1	14	14
TGME49_113440_1	236	1	1	14	15
TGME49_095380_9	237	1	1	14	16
TGME49_055510_1	238	1	1	14	17
TGME49_104740_3	239	1	1	15	1
TGME49_006510_1	240	1	1	15	2
TGME49_013390_6	241	1	1	15	3
TGME49_069450_1	242	1	1	15	4
TGME49_033480_1	243	1	1	15	5
TGME49_073130_2	244	1	1	15	6
TGME49_001130_1	245	1	1	15	7
TGME49_042320_16	246	1	1	15	8
TGME49_032600_1	247	1	1	15	9
TGME49_016380_6	248	1	1	15	10
TGME49_027610_6	249	1	1	15	11
TGME49_075490_12	250	1	1	15	12
TGME49_020950_1	251	1	1	15	13
TGME49_019260_9	252	1	1	15	14
TGME49_114850_1	253	1	1	15	15
TGME49_093000_2	254	1	1	15	16
TGME49_026380_1	255	1	1	15	17
TGME49_047540_5	256	1	1	16	1
TGME49_092280_1	257	1	1	16	2
TGME49_095700_3	258	1	1	16	3
TGME49_110780_1	259	1	1	16	4
TGME49_004520_1	260	1	1	16	5
TGME49_093320_7	261	1	1	16	6
TGME49_026110_8	262	1	1	16	7
TGME49_078100_1	263	1	1	16	8
TGME49_032190_11	264	1	1	16	9
